# Supplementary material for: Application of MOX Sensors to Determine the Emission of Volatile Compounds in Corn Groats as a Function of Vertical Pressure in the Silo and Moisture Content of the Bed
Source: Sensors (Basel). 2024 Mar 28;24(7):2187. doi: 10.3390/s24072187 (PMC11014101; doi:10.3390/s24072187)
Supplement: Supplementary file 1 [file sensors-24-02187-s001.zip]

Archive with 3 entries (3 files):
- 01_Supplementary_Materials. Agrinose_.pdf
- 02_Supplementary_materials_Volatile_compounds_.xlsx
- 03_Supplementary_materials_An_electornic_nose_results.xlsx
